# Supplementary material for: The Depression Anxiety Stress Scale 21: Development and Validation of the Depression Anxiety Stress Scale 8-Item in Psychiatric Patients and the General Public for Easier Mental Health Measurement in a Post COVID-19 World
Source: Int J Environ Res Public Health. 2021 Sep 27;18(19):10142. doi: 10.3390/ijerph181910142 (PMC8507889; doi:10.3390/ijerph181910142)
Supplement: Supplementary file 1 [file ijerph-18-10142-s001.zip]

Archive with 3 entries (3 files):
- Supplementary Excel S1. Descriptive statistics and Mann Witney Test Patient group.xlsx
- Supplementary Table S1.pdf
- Supplementary Table S2.pdf
