# Supplementary material for: The Depression Anxiety Stress Scale 21: Development and Validation of the Depression Anxiety Stress Scale 8-Item in Psychiatric Patients and the General Public for Easier Mental Health Measurement in a Post COVID-19 World
Source: Int J Environ Res Public Health. 2021 Sep 27;18(19):10142. doi: 10.3390/ijerph181910142 (PMC8507889; doi:10.3390/ijerph181910142)
Supplement: Supplementary file 1 [file ijerph-18-10142-s001.zip › Supplementary Excel S1. Descriptive statistics and Mann Witney Test Patient group.xlsx]

## Sheet: Psychiatric disorders
Statistics
		PSY_depressionD	PSY_Anxiety	PSY_OCDs	PSY_sleepD	PSY_bipolarD	PSY_eatingD	PSY_personalityD	PSY_psychoticD	PSY_neurodevD	PSY_PTSD	PSY_OtherD
N	Valid	168	168	168	168	168	168	168	168	168	168	168
	Missing	0	0	0	0	0	0	0	0	0	0	0
Frequency Table
PSY_depressionD
		Frequency	Percent	Valid Percent	Cumulative Percent
Valid	Yes	68	40.4762	40.4762	40.4762
	No	100	59.5238	59.5238	100
	Total	168	100	100
PSY_Anxiety
		Frequency	Percent	Valid Percent	Cumulative Percent
Valid	Yes	70	41.6667	41.6667	41.6667
	No	98	58.3333	58.3333	100
	Total	168	100	100
PSY_OCDs
		Frequency	Percent	Valid Percent	Cumulative Percent
Valid	Yes	26	15.4762	15.4762	15.4762
	No	142	84.5238	84.5238	100
	Total	168	100	100
PSY_sleepD
		Frequency	Percent	Valid Percent	Cumulative Percent
Valid	Yes	40	23.8095	23.8095	23.8095
	No	128	76.1905	76.1905	100
	Total	168	100	100
PSY_bipolarD
		Frequency	Percent	Valid Percent	Cumulative Percent
Valid	Yes	7	4.16667	4.16667	4.16667
	No	161	95.8333	95.8333	100
	Total	168	100	100
PSY_eatingD
		Frequency	Percent	Valid Percent	Cumulative Percent
Valid	Yes	15	8.92857	8.92857	8.92857
	No	153	91.0714	91.0714	100
	Total	168	100	100
PSY_personalityD
		Frequency	Percent	Valid Percent	Cumulative Percent
Valid	Yes	9	5.35714	5.35714	5.35714
	No	159	94.6429	94.6429	100
	Total	168	100	100
PSY_psychoticD
		Frequency	Percent	Valid Percent	Cumulative Percent
Valid	Yes	2	1.19048	1.19048	1.19048
	No	166	98.8095	98.8095	100
	Total	168	100	100
PSY_neurodevD
		Frequency	Percent	Valid Percent	Cumulative Percent
Valid	No	168	100	100	100
PSY_PTSD
		Frequency	Percent	Valid Percent	Cumulative Percent
Valid	Yes	12	7.14286	7.14286	7.14286
	No	156	92.8571	92.8571	100
	Total	168	100	100
PSY_OtherD
		Frequency	Percent	Valid Percent	Cumulative Percent
Valid	Yes	16	9.52381	9.52381	9.52381
	No	152	90.4762	90.4762	100
	Total	168	100	100

## Sheet: Sociodemograph sample1-sample2
Statistics
		Sex	Age	Level Of Education	Marital status	employment status	Family monthly income
N	Valid	992	992	992	992	992	992
	Missing	0	0	0	0	0	0
Frequency Table
Sex
		Frequency	Percent	Valid Percent	Cumulative Percent
Valid	Female	622	62.7016	62.7016	62.7016
	Male	370	37.2984	37.2984	100
	Total	992	100	100
Age
		Frequency	Percent	Valid Percent	Cumulative Percent
Valid	18-30	448	45.1613	45.1613	45.1613
	31-40	232	23.3871	23.3871	68.5484
	41-50	173	17.4395	17.4395	85.9879
	51-60	106	10.6855	10.6855	96.6734
	Older than 60	33	3.32661	3.32661	100
	Total	992	100	100
Level Of Education
		Frequency	Percent	Valid Percent	Cumulative Percent
Valid	Diploma	87	8.77016	8.77016	8.77016
	High School	151	15.2218	15.2218	23.9919
	Master	67	6.75403	6.75403	30.746
	Middle school	14	1.41129	1.41129	32.1573
	PhD	57	5.74597	5.74597	37.9032
	Primary school	11	1.10887	1.10887	39.0121
	University	605	60.9879	60.9879	100
	Total	992	100	100
Marital status
		Frequency	Percent	Valid Percent	Cumulative Percent
Valid	Divorced	23	2.31855	2.31855	2.31855
	Married	553	55.746	55.746	58.0645
	Single	408	41.129	41.129	99.1935
	Widowed	8	0.806452	0.806452	100
	Total	992	100	100
employment status
		Frequency	Percent	Valid Percent	Cumulative Percent
Valid	Employed	365	36.7944	36.7944	36.7944
	Retired	103	10.3831	10.3831	47.1774
	Self-employed	33	3.32661	3.32661	50.504
	Student	272	27.4194	27.4194	77.9234
	Unemployed	219	22.0766	22.0766	100
	Total	992	100	100
Family monthly income
		Frequency	Percent	Valid Percent	Cumulative Percent
Valid	10000-14999 SAR	236	23.7903	23.7903	23.7903
	15000-19999 SAR	199	20.0605	20.0605	43.8508
	20000-24999 SAR	116	11.6935	11.6935	55.5444
	5000-9999 SAR	200	20.1613	20.1613	75.7056
	Less Than 5000 SAR	71	7.15726	7.15726	82.8629
	More than 25000 SAR	170	17.1371	17.1371	100
	Total	992	100	100
Statistics
		Sex	Age	Level Of Education	Marital status	employment status	Family monthly income
N	Valid	168	168	168	168	168	168
	Missing	0	0	0	0	0	0
Frequency Table
Sex
		Frequency	Percent	Valid Percent	Cumulative Percent
Valid	Female	119	70.8333	70.8333	70.8333
	Male	49	29.1667	29.1667	100
	Total	168	100	100
Age
		Frequency	Percent	Valid Percent	Cumulative Percent
Valid	18-30	87	51.7857	51.7857	51.7857
	31-40	38	22.619	22.619	74.4048
	41-50	27	16.0714	16.0714	90.4762
	51-60	13	7.7381	7.7381	98.2143
	Older than 60	3	1.78571	1.78571	100
	Total	168	100	100
Level Of Education
		Frequency	Percent	Valid Percent	Cumulative Percent
Valid	Diploma	13	7.7381	7.7381	7.7381
	High School	32	19.0476	19.0476	26.7857
	Master	10	5.95238	5.95238	32.7381
	Middle school	4	2.38095	2.38095	35.119
	PhD	2	1.19048	1.19048	36.3095
	Primary school	2	1.19048	1.19048	37.5
	University	105	62.5	62.5	100
	Total	168	100	100
Marital status
		Frequency	Percent	Valid Percent	Cumulative Percent
Valid	Divorced	8	4.7619	4.7619	4.7619
	Married	77	45.8333	45.8333	50.5952
	Single	80	47.619	47.619	98.2143
	Widowed	3	1.78571	1.78571	100
	Total	168	100	100
employment status
		Frequency	Percent	Valid Percent	Cumulative Percent
Valid	Employed	41	24.4048	24.4048	24.4048
	Retired	10	5.95238	5.95238	30.3571
	Self-employed	8	4.7619	4.7619	35.119
	Student	64	38.0952	38.0952	73.2143
	Unemployed	45	26.7857	26.7857	100
	Total	168	100	100
Family monthly income
		Frequency	Percent	Valid Percent	Cumulative Percent
Valid	10000-14999 SAR	41	24.4048	24.4048	24.4048
	15000-19999 SAR	32	19.0476	19.0476	43.4524
	20000-24999 SAR	14	8.33333	8.33333	51.7857
	5000-9999 SAR	34	20.2381	20.2381	72.0238
	Less Than 5000 SAR	19	11.3095	11.3095	83.3333
	More than 25000 SAR	28	16.6667	16.6667	100
	Total	168	100	100

## Sheet: Sosiodemographic Quarantin samp
Statistics
		SeXX	Age	Level Of Education	Marital status	employment status	Family monthly income
N	Valid	214	214	214	214	214	214
	Missing	0	0	0	0	0	0
SeXX
		Frequency	Percent	Valid Percent	Cumulative Percent
Valid	female	86	40.1869	40.1869	40.1869
	male	128	59.8131	59.8131	100
	Total	214	100	100
Age
		Frequency	Percent	Valid Percent	Cumulative Percent
Valid	18-30	120	56.0748	56.0748	56.0748
	31-40	65	30.3738	30.3738	86.4486
	41-50	16	7.47664	7.47664	93.9252
	51-60	9	4.20561	4.20561	98.1308
	older than 60	4	1.86916	1.86916	100
	Total	214	100	100
Level Of Education
		Frequency	Percent	Valid Percent	Cumulative Percent
Valid	Diploma	19	8.8785	8.8785	8.8785
	High School	44	20.5607	20.5607	29.4393
	Master	51	23.8318	23.8318	53.271
	Middle school	2	0.934579	0.934579	54.2056
	PhD	10	4.6729	4.6729	58.8785
	University	88	41.1215	41.1215	100
	Total	214	100	100
Marital status
		Frequency	Percent	Valid Percent	Cumulative Percent
Valid	Divorce	2	0.934579	0.934579	0.934579
	Married	106	49.5327	49.5327	50.4673
	Single	105	49.0654	49.0654	99.5327
	widow	1	0.46729	0.46729	100
	Total	214	100	100
employment status
		Frequency	Percent	Valid Percent	Cumulative Percent
Valid	Employed	84	39.2523	39.2523	39.2523
	Retired	8	3.73832	3.73832	42.9907
	Self-employed	4	1.86916	1.86916	44.8598
	student	71	33.1776	33.1776	78.0374
	Student	26	12.1495	12.1495	90.1869
	Unemployed	21	9.81308	9.81308	100
	Total	214	100	100
Family monthly income
		Frequency	Percent	Valid Percent	Cumulative Percent
Valid	10000-14999 SAR	55	25.7009	25.7009	25.7009
	15000-19999 SAR	34	15.8879	15.8879	41.5888
	20000-24999 SAR	10	4.6729	4.6729	46.2617
	5000-9999 SAR	46	21.4953	21.4953	67.757
	Less Than 5000 SAR	35	16.3551	16.3551	84.1121
	more than 25000 SAR	34	15.8879	15.8879	100
	Total	214	100	100

## Sheet: DASS subscale mean and SD
Descriptive Statistics
Patient
	N	Minimum	Maximum	Mean	Std. Deviation
Depression	168	0	21	8.7381	6.59453
Anxiety	168	0	21	6.17262	5.743
Stress	168	0	21	8.58333	6.41052
Psychological distress	168	0	60	23.494	17.7511
NI_Depression	168	0	12	4.7619	3.90951
NI_Anxiety	168	0	9	2.40476	2.47681
NI_Stress	168	0	6	2.52381	1.93286
TI_Depression	168	0	18	7.66071	5.84616
TI_Anxiety	168	0	12	2.94643	3.09773
TI_Stress	168	0	9	3.79167	2.92594
KI_Depression	168	0	12	5.125	3.89563
KI_Anxiety	168	0	12	2.94643	3.09773
KI_Stress	168	0	12	5.25	3.81103
Valid N (listwise)	168
Community
	N	Minimum	Maximum	Mean	Std. Deviation
DASSDep	992	0	21	4.3881	4.78431
DASSAnx	992	0	20	2.45161	3.53499
DASSStress	992	0	21	4.79839	5.21947
NI_Depression	992	0	12	2.24798	2.7909
NI_Anxiety	992	0	9	1.00806	1.60283
NI_Stress	992	0	6	1.47883	1.77877
TI_Depression	992	0	18	3.80544	4.25516
TI_Anxiety	992	0	12	1.20262	1.9318
TI_Stress	992	0	9	2.13911	2.5315
KI_Depression	992	0	12	2.65827	2.8297
KI_Anxiety	992	0	12	1.20262	1.9318
KI_Stress	992	0	12	2.92137	3.21134
Valid N (listwise)	992

## Sheet: EFA quarantine Sample
Factor Analysis
KMO and Bartlett's Test
Kaiser-Meyer-Olkin Measure of Sampling Adequacy.		0.923855
Bartlett's Test of Sphericity	Approx. Chi-Square	2887.78
	df	210
	Sig.	0
Communalitiesa
	Initial
I found it hard to wind down	0.527917
I was aware of dryness of my mouth	0.483156
I couldn’t seem to experience any positive feeling at all	0.442358
I experienced breathing difficulty (e.g. excessively rapid breathing, breathlessness in the absence of physical exertion)	0.43593
I found it difficult to work up the initiative to do things	0.373758
I tended to over-react to situations	0.527657
I experienced trembling (e.g. in the hands)	0.567904
I felt that I was using a lot of nervous energy	0.730881
I was worried about situations in which I might panic and make a fool of myself	0.644047
I felt that I had nothing to look forward to	0.51566
I found myself getting agitated	0.760391
I found it difficult to relax	0.739255
I felt down-hearted and blue	0.664476
I was intolerant of anything that kept me from getting on with what I was doing	0.54538
I felt I was close to panic	0.73309
I was unable to become enthusiastic about anything	0.630419
I felt I wasn’t worth much as a person	0.572453
I felt that I was rather touchy	0.610628
I was aware of the action of my heart in the absence of physical exertion (e.g. sense of heart rate increase, heart missing a beat)	0.574016
I felt scared without any good reason	0.71379
I felt that life was meaningless	0.675478
Extraction Method: Maximum Likelihood.
a. One or more communalitiy estimates greater than 1 were encountered during iterations. The resulting solution should be interpreted with caution.
Total Variance Explained
Factor	Initial Eigenvalues			Rotation Sums of Squared Loadings
	Total	% of Variance	Cumulative %	Total	% of Variance	Cumulative %
1	10.1501	48.3338	48.3338	3.67777	17.5132	17.5132
2	1.46535	6.97786	55.3117	3.23975	15.4274	32.9406
3	1.21543	5.78775	61.0995	3.08361	14.6839	47.6244
4	1.02091	4.86147	65.9609	2.1103	10.0491	57.6735
5	0.899553	4.28359	70.2445
6	0.764999	3.64285	73.8874
7	0.683392	3.25425	77.1416
8	0.607453	2.89263	80.0342
9	0.505298	2.40618	82.4404
10	0.48591	2.31386	84.7543
11	0.463921	2.20915	86.9634
12	0.438422	2.08772	89.0511
13	0.375382	1.78754	90.8387
14	0.319649	1.52214	92.3608
15	0.316956	1.50932	93.8701
16	0.30954	1.474	95.3441
17	0.286854	1.36597	96.7101
18	0.200443	0.954491	97.6646
19	0.176219	0.839136	98.5037
20	0.16834	0.801618	99.3054
21	0.145876	0.694648	100
Extraction Method: Maximum Likelihood.
Goodness-of-fit Test
Chi-Square	df	Sig.
306.75	132	6.07715e-16
Rotated Factor Matrixa
	Factor
	1	2	3	4
I found it hard to wind down	0.242413	0.178423	0.205716	0.615711
I was aware of dryness of my mouth	0.573219	0.182337	0.149353	0.135863
I couldn’t seem to experience any positive feeling at all	0.26541	0.277846	0.364635	0.284228
I experienced breathing difficulty (e.g. excessively rapid breathing, breathlessness in the absence of physical exertion)	0.451127	0.16172	0.284794	0.078259
I found it difficult to work up the initiative to do things	0.246035	0.206195	0.474221	0.021593
I tended to over-react to situations	0.250521	0.586979	0.193568	0.140561
I experienced trembling (e.g. in the hands)	0.584248	0.319787	0.121002	0.225076
I felt that I was using a lot of nervous energy	0.256603	0.658871	0.270096	0.438836
I was worried about situations in which I might panic and make a fool of myself	0.345223	0.695112	0.159583	0.179324
I felt that I had nothing to look forward to	0.124296	0.2444	0.603596	0.204985
I found myself getting agitated	0.348292	0.55237	0.390114	0.427148
I found it difficult to relax	0.249606	0.363519	0.257701	0.799874
I felt down-hearted and blue	0.293253	0.531185	0.530991	0.193501
I was intolerant of anything that kept me from getting on with what I was doing	0.0999544	0.496152	0.464854	0.315256
I felt I was close to panic	0.744796	0.330652	0.181084	0.291691
I was unable to become enthusiastic about anything	0.341825	0.166242	0.701148	0.267085
I felt I wasn’t worth much as a person	0.364345	0.155611	0.555174	0.25677
I felt that I was rather touchy	0.298027	0.562337	0.388788	0.151113
I was aware of the action of my heart in the absence of physical exertion (e.g. sense of heart rate increase, heart missing a beat)	0.624175	0.0917046	0.311988	0.09208
I felt scared without any good reason	0.698838	0.296252	0.234022	0.223281
I felt that life was meaningless	0.548321	0.256528	0.461148	0.159989
Extraction Method: Maximum Likelihood. Rotation Method: Varimax with Kaiser Normalization.
a. Rotation converged in 8 iterations.
Factor Transformation Matrix
Factor	1	2	3	4
1	0.50643	0.530708	0.454845	0.50497
2	0.640414	-0.0902	0.207141	-0.734048
3	-0.576633	0.325636	0.658672	-0.357223
4	0.0298842	-0.777287	0.56246	0.280306
Extraction Method: Maximum Likelihood. Rotation Method: Varimax with Kaiser Normalization.

## Sheet: EFA patient sample
KMO and Bartlett's Test
Kaiser-Meyer-Olkin Measure of Sampling Adequacy.		0.947155
Bartlett's Test of Sphericity	Approx. Chi-Square	2582.14
	df	210
	Sig.	0
Communalities
	Initial
I found it hard to wind down	0.478082
I was aware of dryness of my mouth	0.364007
I couldn’t seem to experience any positive feeling at all	0.594972
I experienced breathing difficulty (e.g. excessively rapid breathing, breathlessness in the absence of physical exertion)	0.47322
I found it difficult to work up the initiative to do things	0.518566
I tended to over-react to situations	0.440802
I experienced trembling (e.g. in the hands)	0.41137
I felt that I was using a lot of nervous energy	0.763427
I was worried about situations in which I might panic and make a fool of myself	0.741978
I felt that I had nothing to look forward to	0.659005
I found myself getting agitated	0.783644
I found it difficult to relax	0.675166
I felt down-hearted and blue	0.656049
I was intolerant of anything that kept me from getting on with what I was doing	0.697256
I felt I was close to panic	0.777331
I was unable to become enthusiastic about anything	0.684342
I felt I wasn’t worth much as a person	0.636726
I felt that I was rather touchy	0.662192
I was aware of the action of my heart in the absence of physical exertion (e.g. sense of heart rate increase, heart missing a beat)	0.613651
I felt scared without any good reason	0.776408
I felt that life was meaningless	0.632451
Extraction Method: Maximum Likelihood.
Total Variance Explained
Factor	Initial Eigenvalues			Rotation Sums of Squared Loadings
	Total	% of Variance	Cumulative %	Total	% of Variance	Cumulative %
1	11.6292	55.3771	55.3771	6.18807	29.467	29.467
2	1.21565	5.78882	61.166	5.58547	26.5975	56.0645
3	0.930483	4.43087	65.5968
4	0.817522	3.89296	69.4898
5	0.760771	3.62272	73.1125
6	0.622769	2.96557	76.0781
7	0.547857	2.60884	78.6869
8	0.521089	2.48138	81.1683
9	0.498967	2.37603	83.5443
10	0.458444	2.18307	85.7274
11	0.44373	2.113	87.8404
12	0.394673	1.87939	89.7198
13	0.343223	1.6344	91.3542
14	0.321529	1.53109	92.8853
15	0.308741	1.47019	94.3555
16	0.265138	1.26256	95.618
17	0.257113	1.22435	96.8424
18	0.218118	1.03866	97.881
19	0.185906	0.885265	98.7663
20	0.148798	0.708562	99.4749
21	0.110279	0.525137	100
Extraction Method: Maximum Likelihood.
Goodness-of-fit Test
Chi-Square	df	Sig.
330.446	169	1.57183e-12
Rotated Factor Matrixa
	Factor
	1	2
I found it hard to wind down	0.581494	0.309297
I was aware of dryness of my mouth	0.4691	0.228418
I couldn’t seem to experience any positive feeling at all	0.690761	0.325626
I experienced breathing difficulty (e.g. excessively rapid breathing, breathlessness in the absence of physical exertion)	0.50102	0.213391
I found it difficult to work up the initiative to do things	0.591176	0.309076
I tended to over-react to situations	0.497844	0.367823
I experienced trembling (e.g. in the hands)	0.384203	0.380992
I felt that I was using a lot of nervous energy	0.584081	0.612522
I was worried about situations in which I might panic and make a fool of myself	0.558169	0.602445
I felt that I had nothing to look forward to	0.634358	0.413922
I found myself getting agitated	0.641141	0.567546
I found it difficult to relax	0.552443	0.575009
I felt down-hearted and blue	0.668811	0.458819
I was intolerant of anything that kept me from getting on with what I was doing	0.587056	0.563276
I felt I was close to panic	0.385192	0.787199
I was unable to become enthusiastic about anything	0.634264	0.505825		EFA revealed that the DASS-21 covers 2 factors in psychiatric patients with eigen values >1, which explained 55.4% and 5.8% of the variance.
I felt I wasn’t worth much as a person	0.527681	0.502444
I felt that I was rather touchy	0.533471	0.524674
I was aware of the action of my heart in the absence of physical exertion (e.g. sense of heart rate increase, heart missing a beat)	0.499884	0.476592
I felt scared without any good reason	0.306586	0.864765
I felt that life was meaningless	0.368601	0.664723
Extraction Method: Maximum Likelihood. Rotation Method: Varimax with Kaiser Normalization.
a. Rotation converged in 3 iterations.
Factor Transformation Matrix
Factor	1	2
1	0.676778	0.736188
2	0.736188	-0.676778
Extraction Method: Maximum Likelihood. Rotation Method: Varimax with Kaiser Normalization.

## Sheet: EFA community sample
KMO and Bartlett's Test
Kaiser-Meyer-Olkin Measure of Sampling Adequacy.		0.958348
Bartlett's Test of Sphericity	Approx. Chi-Square	11053.7
	df	210
	Sig.	0
Communalities
	Initial
I found it hard to wind down	0.458688		In the community sample, the DASS-21 covered 3 factors with eigen values >1, which explained 46.0%, 6.0%, and 4.9% of the variance.
I was aware of dryness of my mouth	0.171998
I couldn’t seem to experience any positive feeling at all	0.304292		For sample 1 (psychiatric patients) and sample 2 (the community), sample sizes and participant-to-item ratio were appropriate for EFA: KMO values = 0.947 and 958, Bartlett’s test was significant (χ2(210) = 2582.14 and 11035.67, p values = 0.000). In both samples several items loaded on two factors with loadings greater than 4.
I experienced breathing difficulty (e.g. excessively rapid breathing, breathlessness in the absence of physical exertion)	0.22254		In both samples several items loaded on two factors with loadings greater than 4.
I found it difficult to work up the initiative to do things	0.367171
I tended to over-react to situations	0.452381
I experienced trembling (e.g. in the hands)	0.260284
I felt that I was using a lot of nervous energy	0.659659
I was worried about situations in which I might panic and make a fool of myself	0.567902
I felt that I had nothing to look forward to	0.52299
I found myself getting agitated	0.695974
I found it difficult to relax	0.685972
I felt down-hearted and blue	0.613242
I was intolerant of anything that kept me from getting on with what I was doing	0.551892
I felt I was close to panic	0.554498
I was unable to become enthusiastic about anything	0.560163
I felt I wasn’t worth much as a person	0.436724
I felt that I was rather touchy	0.533156
I was aware of the action of my heart in the absence of physical exertion (e.g. sense of heart rate increase, heart missing a beat)	0.430069
I felt scared without any good reason	0.574626
I felt that life was meaningless	0.533306
Extraction Method: Maximum Likelihood.
Total Variance Explained
Factor	Initial Eigenvalues			Rotation Sums of Squared Loadings
	Total	% of Variance	Cumulative %	Total	% of Variance	Cumulative %
1	9.65154	45.9597	45.9597	3.92063	18.6697	18.6697
2	1.26416	6.01982	51.9795	3.89642	18.5544	37.2241
3	1.03539	4.93045	56.91	2.47782	11.7992	49.0232
4	0.90329	4.30138	61.2114
5	0.813905	3.87574	65.0871
6	0.744508	3.54528	68.6324
7	0.705787	3.36089	71.9933
8	0.646103	3.07668	75.0699
9	0.59715	2.84357	77.9135
10	0.548113	2.61006	80.5236
11	0.508089	2.41947	82.943
12	0.490676	2.33655	85.2796
13	0.475273	2.26321	87.5428
14	0.422991	2.01424	89.5571
15	0.407981	1.94277	91.4998
16	0.379423	1.80677	93.3066
17	0.351564	1.67411	94.9807
18	0.304719	1.45104	96.4317
19	0.290746	1.38451	97.8163
20	0.236393	1.12568	98.9419
21	0.222194	1.05807	100
Extraction Method: Maximum Likelihood.
Goodness-of-fit Test
Chi-Square	df	Sig.
806.338	150	1.90602e-90
Rotated Factor Matrixa
	Factor
	1	2	3
I found it hard to wind down	0.560506	0.193067	0.241772
I was aware of dryness of my mouth	0.167766	0.0810781	0.373085
I couldn’t seem to experience any positive feeling at all	0.38118	0.2561	0.192588
I experienced breathing difficulty (e.g. excessively rapid breathing, breathlessness in the absence of physical exertion)	0.110029	0.106712	0.496288
I found it difficult to work up the initiative to do things	0.362389	0.328252	0.285138
I tended to over-react to situations	0.491846	0.229952	0.394042
I experienced trembling (e.g. in the hands)	0.194897	0.197561	0.476289
I felt that I was using a lot of nervous energy	0.715921	0.259749	0.352501
I was worried about situations in which I might panic and make a fool of myself	0.468679	0.3953	0.369428
I felt that I had nothing to look forward to	0.307769	0.63997	0.1977
I found myself getting agitated	0.596327	0.566305	0.222528
I found it difficult to relax	0.669046	0.425171	0.259515
I felt down-hearted and blue	0.564035	0.534714	0.191373
I was intolerant of anything that kept me from getting on with what I was doing	0.470571	0.49493	0.27305
I felt I was close to panic	0.453125	0.391852	0.404701
I was unable to become enthusiastic about anything	0.392507	0.628734	0.220598
I felt I wasn’t worth much as a person	0.152344	0.66501	0.223174
I felt that I was rather touchy	0.436276	0.481218	0.312531
I was aware of the action of my heart in the absence of physical exertion (e.g. sense of heart rate increase, heart missing a beat)	0.23401	0.332979	0.544756
I felt scared without any good reason	0.350722	0.421225	0.516332
I felt that life was meaningless	0.298779	0.631927	0.286721
Extraction Method: Maximum Likelihood. Rotation Method: Varimax with Kaiser Normalization.
a. Rotation converged in 7 iterations.
Factor Transformation Matrix
Factor	1	2	3
1	0.649619	0.62411	0.434145
2	0.508736	-0.781208	0.361804
3	-0.564963	0.0141694	0.824994
Extraction Method: Maximum Likelihood. Rotation Method: Varimax with Kaiser Normalization.

## Sheet: Discriminantion of Dep and Anxi
Mann-Whitney Test
Ranks
PSY_depressionD		N	Mean Rank	Sum of Ranks
Depression	Yes	68	79.0956	5378.5
	No	100	88.175	8817.5
	Total	168
NI_Depression	Yes	68	78.8309	5360.5
	No	100	88.355	8835.5
	Total	168
TI_Depression	Yes	68	78.8235	5360
	No	100	88.36	8836
	Total	168
KI_Depression	Yes	68	79.1471	5382
	No	100	88.14	8814
	Total	168
Test Statisticsa
	Depression	NI_Depression	TI_Depression	KI_Depression
Mann-Whitney U	3032.5	3014.5	3014	3036
Wilcoxon W	5378.5	5360.5	5360	5382
Z	-1.19002	-1.25492	-1.25049	-1.18121
Asymp. Sig. (2-tailed)	0.23404	0.209509	0.211121	0.237519
a. Grouping Variable: PSY_depressionD
Mann-Whitney Test
Ranks
PSY_Anxiety		N	Mean Rank	Sum of Ranks
Anxiety	Yes	70	88.8357	6218.5
	No	98	81.4031	7977.5
	Total	168
NI_Anxiety	Yes	70	85.1643	5961.5
	No	98	84.0255	8234.5
	Total	168
TI_Anxiety	Yes	70	86.6214	6063.5
	No	98	82.9847	8132.5
	Total	168
KI_Anxiety	Yes	70	86.6214	6063.5
	No	98	82.9847	8132.5
	Total	168
Test Statisticsa
	Anxiety	NI_Anxiety	TI_Anxiety	KI_Anxiety
Mann-Whitney U	3126.5	3383.5	3281.5	3281.5
Wilcoxon W	7977.5	8234.5	8132.5	8132.5
Z	-0.984365	-0.15303	-0.487221	-0.487221
Asymp. Sig. (2-tailed)	0.324936	0.878375	0.626102	0.626102
a. Grouping Variable: PSY_Anxiety

## Sheet: DASS21 discriminant validity
Discrimination between psychiatric patients and the general public
Mann-Whitney Test
Ranks
Have you been diagnosed with a psychiatric disorder?		N	Mean Rank	Sum of Ranks
DASSDep	NO	992	548.494	543558
	YES	168	768.178	129822
	Total	1160
DASSAnx	NO	992	548.697	543758
	YES	168	766.991	129622
	Total	1160
DASSStress	NO	992	551.701	546736
	YES	168	749.373	126644
	Total	1160
Test Statisticsa
	DASSDep	DASSAnx	DASSStress
Mann-Whitney U	52022	52222.5	55200
Wilcoxon W	543558	543758	546736
Z	-7.93848	-8.08494	-7.14645
Asymp. Sig. (2-tailed)	2.04677e-15	6.21962e-16	8.90518e-13
a. Grouping Variable: Have you been diagnosed with a psychiatric disorder?
Discrimination between patients with depression and anxiety from other conditions
Mann-Whitney Test
Ranks
PSY_depressionD		N	Mean Rank	Sum of Ranks
Depression	Yes	68	79.0956	5378.5
	No	100	88.175	8817.5
	Total	168
Test Statisticsa
	Depression
Mann-Whitney U	3032.5
Wilcoxon W	5378.5
Z	-1.19002
Asymp. Sig. (2-tailed)	0.23404
a. Grouping Variable: PSY_depressionD
Mann-Whitney Test
Ranks
PSY_Anxiety		N	Mean Rank	Sum of Ranks
Anxiety	Yes	70	88.8357	6218.5
	No	98	81.4031	7977.5
	Total	168
Test Statisticsa
	Anxiety
Mann-Whitney U	3126.5
Wilcoxon W	7977.5
Z	-0.984365
Asymp. Sig. (2-tailed)	0.324936
a. Grouping Variable: PSY_Anxiety

## Sheet: DASS21 reliability patient
Reliability
Scale: DASS21
Case Processing Summary
		N	%
Cases	Valid	168	100
	Excludeda	0	0
	Total	168	100
a. Listwise deletion based on all variables in the procedure.
Reliability Statistics
Cronbach's Alpha	N of Items
0.959062	21
Item Statistics
	Mean	Std. Deviation	N
I found it hard to wind down	1.2619	1.10111	168
I was aware of dryness of my mouth	0.797619	0.982235	168
I couldn’t seem to experience any positive feeling at all	1.27976	1.18335	168
I experienced breathing difficulty (e.g. excessively rapid breathing, breathlessness in the absence of physical exertion)	0.642857	0.962069	168
I found it difficult to work up the initiative to do things	1.07738	1.13199	168
I tended to over-react to situations	0.946429	1.10664	168
I experienced trembling (e.g. in the hands)	0.541667	0.946814	168
I felt that I was using a lot of nervous energy	1.26786	1.19115	168
I was worried about situations in which I might panic and make a fool of myself	1.10714	1.2237	168
I felt that I had nothing to look forward to	1.20833	1.18803	168
I found myself getting agitated	1.33929	1.16244	168
I found it difficult to relax	1.2619	1.10653	168
I felt down-hearted and blue	1.57738	1.16072	168
I was intolerant of anything that kept me from getting on with what I was doing	1.11905	1.09877	168
I felt I was close to panic	0.964286	1.15241	168
I was unable to become enthusiastic about anything	1.32143	1.22997	168
I felt I wasn’t worth much as a person	1.05952	1.15661	168
I felt that I was rather touchy	1.3869	1.20838	168
I was aware of the action of my heart in the absence of physical exertion (e.g. sense of heart rate increase, heart missing a beat)	0.964286	1.1208	168
I felt scared without any good reason	1.15476	1.20373	168
I felt that life was meaningless	1.21429	1.25799	168
Item-Total Statistics
	Scale Mean if Item Deleted	Scale Variance if Item Deleted	Corrected Item-Total Correlation	Cronbach's Alpha if Item Deleted
I found it hard to wind down	22.2321	290.598	0.620412	0.958171
I was aware of dryness of my mouth	22.6964	297.35	0.495544	0.959439
I couldn’t seem to experience any positive feeling at all	22.2143	285.607	0.702429	0.957212
I experienced breathing difficulty (e.g. excessively rapid breathing, breathlessness in the absence of physical exertion)	22.8512	297.097	0.514955	0.959221
I found it difficult to work up the initiative to do things	22.4167	289.215	0.639079	0.95797
I tended to over-react to situations	22.5476	290.92	0.608129	0.958319
I experienced trembling (e.g. in the hands)	22.9524	296.525	0.542217	0.958937
I felt that I was using a lot of nervous energy	22.2262	280.739	0.82533	0.955627
I was worried about situations in which I might panic and make a fool of myself	22.3869	280.682	0.80294	0.955902
I felt that I had nothing to look forward to	22.2857	284.277	0.734195	0.956807
I found myself getting agitated	22.1548	281.305	0.832075	0.95557
I found it difficult to relax	22.2321	285.018	0.772437	0.956365
I felt down-hearted and blue	21.9167	283.358	0.777847	0.956258
I was intolerant of anything that kept me from getting on with what I was doing	22.375	284.403	0.795765	0.956094
I felt I was close to panic	22.5298	283.041	0.792569	0.956079
I was unable to become enthusiastic about anything	22.1726	280.91	0.792605	0.956039
I felt I wasn’t worth much as a person	22.4345	285.696	0.717855	0.957012
I felt that I was rather touchy	22.1071	284.036	0.726854	0.956907
I was aware of the action of my heart in the absence of physical exertion (e.g. sense of heart rate increase, heart missing a beat)	22.5298	287.664	0.688647	0.957367
I felt scared without any good reason	22.3393	281.926	0.784872	0.956148
I felt that life was meaningless	22.2798	283.855	0.699793	0.957299
Scale Statistics
Mean	Variance	Std. Deviation	N of Items
23.494	315.102	17.7511	21
Reliability
Scale: DASSDep
Case Processing Summary
		N	%
Cases	Valid	168	100
	Excludeda	0	0
	Total	168	100
a. Listwise deletion based on all variables in the procedure.
Reliability Statistics
Cronbach's Alpha	N of Items
0.901785	7
Item Statistics
	Mean	Std. Deviation	N
I couldn’t seem to experience any positive feeling at all	1.27976	1.18335	168
I found it difficult to work up the initiative to do things	1.07738	1.13199	168
I felt that I had nothing to look forward to	1.20833	1.18803	168
I felt down-hearted and blue	1.57738	1.16072	168
I was unable to become enthusiastic about anything	1.32143	1.22997	168
I felt I wasn’t worth much as a person	1.05952	1.15661	168
I felt that life was meaningless	1.21429	1.25799	168
Item-Total Statistics
	Scale Mean if Item Deleted	Scale Variance if Item Deleted	Corrected Item-Total Correlation	Cronbach's Alpha if Item Deleted
I couldn’t seem to experience any positive feeling at all	7.45833	32.9563	0.672076	0.891474
I found it difficult to work up the initiative to do things	7.66071	34.1776	0.606612	0.898324
I felt that I had nothing to look forward to	7.52976	31.9871	0.750784	0.882543
I felt down-hearted and blue	7.16071	32.2555	0.749764	0.882797
I was unable to become enthusiastic about anything	7.41667	31.0469	0.797282	0.876849
I felt I wasn’t worth much as a person	7.67857	32.423	0.738481	0.884084
I felt that life was meaningless	7.52381	32.4665	0.658404	0.893555
Scale Statistics
Mean	Variance	Std. Deviation	N of Items
8.7381	43.4879	6.59453	7
Reliability
Scale: DASSAnx
Case Processing Summary
		N	%
Cases	Valid	168	100
	Excludeda	0	0
	Total	168	100
a. Listwise deletion based on all variables in the procedure.
Reliability Statistics
Cronbach's Alpha	N of Items
0.872454	7
Item Statistics
	Mean	Std. Deviation	N
I was aware of dryness of my mouth	0.797619	0.982235	168
I experienced breathing difficulty (e.g. excessively rapid breathing, breathlessness in the absence of physical exertion)	0.642857	0.962069	168
I experienced trembling (e.g. in the hands)	0.541667	0.946814	168
I was worried about situations in which I might panic and make a fool of myself	1.10714	1.2237	168
I felt I was close to panic	0.964286	1.15241	168
I was aware of the action of my heart in the absence of physical exertion (e.g. sense of heart rate increase, heart missing a beat)	0.964286	1.1208	168
I felt scared without any good reason	1.15476	1.20373	168
Item-Total Statistics
	Scale Mean if Item Deleted	Scale Variance if Item Deleted	Corrected Item-Total Correlation	Cronbach's Alpha if Item Deleted
I was aware of dryness of my mouth	5.375	26.9543	0.496407	0.87266
I experienced breathing difficulty (e.g. excessively rapid breathing, breathlessness in the absence of physical exertion)	5.52976	26.6937	0.53944	0.867702
I experienced trembling (e.g. in the hands)	5.63095	26.3061	0.595063	0.861477
I was worried about situations in which I might panic and make a fool of myself	5.06548	22.9598	0.726938	0.843548
I felt I was close to panic	5.20833	23.4833	0.731542	0.84284
I was aware of the action of my heart in the absence of physical exertion (e.g. sense of heart rate increase, heart missing a beat)	5.20833	23.9144	0.712587	0.845673
I felt scared without any good reason	5.01786	22.9158	0.747721	0.840327
Scale Statistics
Mean	Variance	Std. Deviation	N of Items
6.17262	32.982	5.743	7
Reliability
Scale: DASSStress
Case Processing Summary
		N	%
Cases	Valid	168	100
	Excludeda	0	0
	Total	168	100
a. Listwise deletion based on all variables in the procedure.
Reliability Statistics
Cronbach's Alpha	N of Items
0.908347	7
Item Statistics
	Mean	Std. Deviation	N
I found it hard to wind down	1.2619	1.10111	168
I tended to over-react to situations	0.946429	1.10664	168
I felt that I was using a lot of nervous energy	1.26786	1.19115	168
I found myself getting agitated	1.33929	1.16244	168
I found it difficult to relax	1.2619	1.10653	168
I was intolerant of anything that kept me from getting on with what I was doing	1.11905	1.09877	168
I felt that I was rather touchy	1.3869	1.20838	168
Item-Total Statistics
	Scale Mean if Item Deleted	Scale Variance if Item Deleted	Corrected Item-Total Correlation	Cronbach's Alpha if Item Deleted
I found it hard to wind down	7.32143	32.2074	0.614098	0.906155
I tended to over-react to situations	7.6369	32.5799	0.577068	0.909965
I felt that I was using a lot of nervous energy	7.31548	29.1274	0.820436	0.883587
I found myself getting agitated	7.24405	29.7185	0.790992	0.887152
I found it difficult to relax	7.32143	30.411	0.775092	0.88927
I was intolerant of anything that kept me from getting on with what I was doing	7.46429	30.4897	0.774481	0.889399
I felt that I was rather touchy	7.19643	30.039	0.724427	0.894841
Scale Statistics
Mean	Variance	Std. Deviation	N of Items
8.58333	41.0948	6.41052	7

[truncated: 3 more sheets: DASS-21 reliability community, Normality, item descriptive statistDASS-21]
